# Supplementary material for: How Are Health Research Priorities Set in Low and Middle Income Countries? A Systematic Review of Published Reports
Source: PLoS One. 2014 Oct 2;9(10):e108787. doi: 10.1371/journal.pone.0108787 (PMC4183511; doi:10.1371/journal.pone.0108787)
Supplement: Table S1 — Details of health research initiatives. (XLSX) [file pone.0108787.s001.xlsx]

## Sheet: Sheet1
Number	Article	Type of article	Year of report	Setting	Country	Region	Income classification	Area of research	Area of research	Initiated by	Initiated by code	Strategy	Strategy category	Stakeholders involved	Information that informed discussion	Stakeholders identified	Identifies	Prioritised or just list	Number of research priorities identified	Description	Discovery	Development	Delivery	Criteria used	Criteria	Consensus/metric/combination based	How initial list identified	Mention of implementation plan	Evidence of implementation/follow up	Link	Challenges
														1 = government, 2 = researchers, 3 = patients/consumers, 4 = civil society/community, 5 = practitioners, 6 = NGOs, 7 = international organisations, 8 = policy, 9 = other, 10 = donors, 11 = private sector			1 = broader research areas 2 = research topics, 3 = specific research questions	1 = prioritised, 2 = list									1 = participant nominated, 2 = surveys, 3 = literature reviews, 4 = previous priorities, 5 = workshop/conference, 6 =other, 7 = previous exercise, 8 expert provided				1 = limited stakeholders, 2 = data gaps, 3 = capacity constraints, 4 = financial constraints, 5 = lack of M&E, 6 = response rate, 7 = applying to local context, 8 = not comphrehensive list of questions
1	Brown KH, Hess SY, Boy E, Gibson RS, Horton S, et al. (2009) Setting priorities for zinc-related health research to reduce children's disease burden worldwide: an application of the Child Health and Nutrition Research Initiative's research priority-setting method. Public Health Nutr 12: 389-396.	Peer-reviewed	2009	Global	N/A	N/A	N/A	Child health	Child health	International organisation/collaboration		CHNRI	CHNRI	2		No	2	1	31	0.7	0.2	0	0.1	Y	1. Answerability and ethics of the research project 2. Likely efficacy and and effectiveness of resulting intervention 3. Estimated deliverability, affordability and sustainability of intervention 4. Maximum potential for disease reduction 5. Equity in achieving disease burden reduction	Metric	1		N		1, 8
2	Landes M, van Lettow M, Cataldo F, Chan AK, Tippett Barr B, Harries AD, Bedell R. (2013) Building a national direction for research in prevention of mother to child transmission of HIV: results from a national prioritization initiative in Malawi. Health Research Policy and Systems 11;1:40	Peer reviewed	2013	National	Malawi	Sub Saharan Africa	Low income	HIV	Communicable diseases	Developing country government; Developed country NGO		Workshop	Workshop	1, 2, 6, 7	Literature review	Organisations but not individuals	2	2	12					N		Consensus	1, 3	Y	Y
3a	Child health by 2015 (summary)	Peer reviewed	2009, 2011, 2012	Global	N/A	N/A	N/A	Child health	Child health	International organisation/collaboration		CHNRI	CHNRI	2		Y	1	1	570	0.2	0.1	0.3	0.4	Y	- answerability - Likelihood of deliverability - Likelihood of effectiveness - effect on equity - disease burden reduction	Metric	1	N	N		1, 7, 8
3b	Fontaine O, Kosek M, Bhatnagar S, Boschi-Pinto C, Chan KY, et al. (2009) Setting research priorities to reduce global mortality from childhood diarrhoea by 2015. PLoS Med 6: e41.	Peer reviewed	2009	Global	N/A	N/A	N/A	Child health	Child health	International organisation/collaboration		CHNRI	CHNRI	2		Y	1	1	154	0.5	0	0.2	0.3	Y	- answerability - Likelihood of deliverability - Likelihood of effectiveness - effect on equity - disease burden reduction	Metric	1		N		1, 8
3c	Rudan I, El Arifeen S, Bhutta ZA, Black RE, Brooks A, et al. (2011) Setting Research Priorities to Reduce Global Mortality from Childhood Pneumonia by 2015. PLoS Med 8;9:e1001099	Peer reviewed	2011	Global	N/A	N/A	N/A	Child health	Child health	International collaboration/organisation		CHNRI	CHNRI	2		Y	2	1	158	0.1	0.2	0	0.7	Y	- answerability - Likelihood of deliverability - Likelihood of effectiveness - effect on equity - disease burden reduction	Metric	1		Y
3d	Lawn JE, Bahl R, Bergstrom S, Bhutta ZA, Darmstadt GL, et al. (2011) Setting Research Priorities to Reduce Almost One Million Deaths from Birth Asphyxia by 2015. PLoS Med 8;1:e1000389	Peer reviewed	2011	Global	N/A	N/A	N/A	Child health	Child health	International collaboration/organisation		CHNRI	CHNRI	2		Y	1	1	61	0.1	0.2	0	0.7	Y	- answerability - Likelihood of deliverability - Likelihood of effectiveness - effect on equity - disease burden reduction	Metric	1		N
3e	Bahl R, Martines J, Bhandari N, Biloglav Z, Edmond K, Iyengar S et al. Setting research priorities to reduce global mortality from preterm birth and low birth weight by 2015. J Glob Health. 2012;2(1):010403.	Peer reviewed	2012	Global	N/A	N/A	N/A	Child health	Child health	International collaboration/organisation		CHNRI	CHNRI	2		N	2	1	82	0.3	0.1	0.5	0.1	Y	- answerability - Likelihood of effectiveness - Likelihood of deliverability - disease burden reduction - effect on equity	Metric	1		N
3f	Bahl R, Martines J, Ali N, Bhan MK, Carlo W, et al. Research priorities to reduce global mortality from newborn infections by 2015. Pediatr Infect Dis J 2009;28: S43-48.	Peer reviewed	2009	Global	N/A	N/A	N/A	Child health	Child health	International collaboration/organisation		CHNRI	CHNRI	2		N	3	1	69	0	0.1	0.9	0	Y	- answerability - Likelihood of effectiveness - Likelihood of deliverability - disease burden reduction - effect on equity	Metric	1		N		1
3g	Kosek M, Lanata CF, Black RE, Walker DG, Snyder JD, et al. (2009) Directing diarrhoeal disease research towards disease-burden reduction. J Health Popul Nutr 27: 319-331.	Peer reviewed	2009	Global	N/A	N/A	N/A	Child health	Child health	International organisation/collaboration		CHNRI	CHNRI	2, 5		Y	2	1	46	0.2	0	0.2	0.6	Y	- likelihood of new knowledge in an ethical manner - efficacy and effectiveness - affordable and deliverable - burden of disease reduction - equity	Metric	1	N	N		1, 7
4	Wazny, K. Zipursky, A. Black, R. Curtis, V. Duggan, C. Guerrant, R. Levine, M. Petri Jr, W. A. Santosham, M. Scharf, R. Sherman, P. M. Simpson, E. Young, M. Bhutta, Z. A. Setting Research Priorities to Reduce Mortality and Morbidity of Childhood Diarrhoeal Disease in the Next 15 Years. PLOS Medicine 10;5:e1001446 Zipursky A, Wazny K, Black R, Keenan W, Duggan C, Olness K, Simon J, Simpson E, Sher…	Peer reviewed	2013	Global	N/A	N/A	N/A	Child health	Child health	Developed country academics		CHNRI	CHNRI	2, 5, 1, 7, 10		Y	3	1	466	0.1	0	0.3	0.6	Y	- answerability - Likelihood of deliverability - Likelihood of effectiveness - effect on equity - disease burden reduction	Metric	1	Y	N		1
5	Hindin MJ, Sigurdson C, Ferguson BJ. (2013) Setting research priorities for adolescent sexual and reproductive health in low- and middle-income countries. Bull World Health Organ 2013;91:10-18	Peer reviewed	2013	Global	N/A	N/A	N/A	Adolescent sexual and reproductive health	Maternal and/or reproductive health	Developed country academics/international organisation		CHNRI	CHNRI	1, 2, 4, 5, 6, 7		N	3	1	36	0.5	0.03	0.4	0.07	Y	- clarity - answerability - impact - implementation - equity	Metric	1		N		1
6	Haghdoost A, Sadeghi M, Nasirian M, Mirzazadeh A, Navadeh S. Research priorities in the field of HIV and AIDS in Iran. J Res Med Sci. 2012;17(5):481-6.	Peer reviewed	2012	National	Iran	Middle East and North Africa	Upper middle income	HIV/AIDS	Communicable diseases	Developing country academics		Stakeholder survey	Survey	2, 5		N	1	1	38					N		Metric	1		N		1
7	Dean S, Rudan I, Althabe F, Webb Girard A, Howson C, Langer A, Lawn J et al. Setting priorities for preconception care in low- and middle-income countries: aiming to reduce maternal and child mortality and morbidity. PLoS Med. 2013;10(9):e1001508	Peer reviewed	2013	Global	N/A	N/A	N/A	Child and maternal health	Maternal and reproductive health	International organisation/collaboration		CHNRI	CHNRI	2, 5, 7		Y	3	1	381	0.1	0.2	0.1	0.6	Y	- answerability - Likelihood of effectiveness - Likelihood of deliverability - impact on reduction of mat and neonate mortality and morbidity - long term outcomes for women and children - effect on equity	Metric	1		N
8	Gregório G, Tomlinson M, Gerolin J, Kieling C, Moreira HC, Razzouk D, Mari Jde J. Setting priorities for mental health research in Brazil. Rev Bras Psiquiatr. 2012;34(4):434-9.	Peer reviewed	2012	National	Brazil	Latin American and the Caribbean	Upper middle income	Mental health	Mental health	Developing country government		CHNRI	CHNRI	2, 5		Y	2	1	35	0.3	0.1	0.3	0.3	Y	- answerability - Likelihood of effectiveness - Likelihood of deliverability - disease burden reduction - effect on equity	Metric	1, 4		N
9	Alvarez M, Artiles L, Otero J, Cabrera N (2010) Priority setting in health research in Cuba. MEDICC Rev 2010;12: 15-19.	Peer reviewed	2010	National	Cuba	Latin American and the Caribbean	Upper middle income	All	All	Developing country government		Series of workshops	Workshop	1, 2, 5		N	2	1	6	0.33	0	0	0.67	Y	- magnitude of health problem - severity of the problem - effectiveness of the solution - feasibility of conducting research	Combination	1		Y
10	Cresswell KM, Panesar SS, Salvilla SA, Carson-Stevens A, Larizgoitia I, Donaldson LJ et al. Global research priorities to better understand the burden of iatrogenic harm in primary care: an international delphi exercise. PLoS Med. 2013;10(11):e1001554	Peer reviewed	2013	Global	N/A	N/A	N/A	Iatrogenic harm	Other	International organisation		Delphi	Delphi	2, 5, 6, 8	Literature review	N	1	2	39					Y	- frequency of occurrence - severity of outcome - preventability - inequity of occurrence	Metric	3, 1		N
11	Bates DW, Larizgoitia I, Prasopa-Plaizier N, Jha AK; Research Priority Setting Working Group of the WHO World Alliance for Patient Safety. Global priorities for patient safety research. BMJ. 2009;338:b1775. Bates DW, Larizgoitia I, Prasopa-Plaizier N, Jha AK; Research Priority Setting Working Group of the WHO World Alliance for Patient Safety. Global priorities for patient safety research. World …	Peer reviewed, Non peer reviewed	2009, 2008	Global	N/A	N/A	N/A	Patient safety	Other	International organisation		Delphi	Delphi	1, 2, 5, 7, 8	Literature review	Y	1	1	40					Y	- frequency of occurrence - magnitude and distribution - effect on efficiency of health system - availability, feasibility and sustainability of solutions - urgency or political backing required	Combination	3, 1		N	http://www.who.int/patientsafety/research/priorities/global_priorities_patient_safety_research.pdf?ua=1	7, 8
12	Tomlinson M, Yasamy MT, Emerson E, Officer A, Richler D, Saxena S. Setting global research priorities for developmental disabilities, including intellectual disabilities and autism. J Intellect Disabil Res. 2014 Jan 7. doi: 10.1111/jir.12106	Peer reviewed	2014	Global	N/A	N/A	N/A	Developmental disabilities	Other	International organisation		CHNRI	CHNRI	2, 3, 4, 5, 6, 7		N	3	1	69	0.2	0	0.2	0.6	Y	- answerability - feasibility - applicability and impact - support within the context - equity	Metric	1		N
13	Khandelwal S, Avodé G, Baingana F, Conde B, Cruz M, Deva P, Dumas M. Mental and neurological health research priorities setting in developing countries. Soc Psychiatry Psychiatr Epidemiol. 2010 Apr;45(4):487-95.	Peer reviewed	2010	Global	N/A	N/A	N/A	Mental and neurological health	Mental health	International organisation/collaboration		CAM	CAM	1, 2, 3, 4, 5, 6, 7, 8		N	1	2	13					Y	CAM	Consensus	5		N
14	Chapman E, Reveiz L, Sangalang S, Manu C, Bonfill X, Muñoz S, Abalos E. A survey study identified global research priorities for decreasing maternal mortality. J Clin Epidemiol. 2014 Mar;67(3):314-24.	Peer reviewed	2013	Global	N/A	N/A	N/A	Maternal health	Maternal and reproductive health	Developed and developing country academics		Survey	Survey	2	Literature review	N	3	1	62	1	0	0	0	Y	Round I - magnitude and urgency - potential to maximise reduction of maternalmortality and mobidity - feasibility - future impact Round II - acceptable - deliverable - equitable - feasible	Metric	7		N		1
15	Ali M, Seuc A, Rahimi A, Festin M, Temmerman M. A global research agenda for family planning: results of an exercise for setting research priorities. Bull World Health Organ. 2014 Feb 1;92(2):93-8.	Peer reviewed	2014	Global	N/A	N/A	N/A	Family planning	Maternal and reproductive health	International organisation/collaboration		CHNRI	CHNRI	1, 2, 10		N	2	1	47	0.2	0	0.5	0.3	Y	i(i) be deliverable, affordable and sustainable; (ii) lead to a substantial reduction in the unmet need for con- traceptives; (iii) be effective and efficient in improving health systems; (iv) be implemented in an ethical way; and (v) have an equitable effect on the target population	Metric	1		N
16	Abachizadeh K, Mohagheghi MA, Mosavi-Jarrahi A (2011) Setting research priorities to reduce burden of cancer in Iran: an institutional experience. Asian Pac J Cancer Prev 12: 2365-2370.	Peer reviewed	2011	National	Iran	Middle East and North Africa	Upper middle income	Cancer research	Non communicable diseases	Developing country academics		Survey	Survey	2		N	1	1	28					Y	- neccesary - appropriate - practical - yielding	Metric	6 (common scientific outline classification areas)		N		1
17	Doyle J, Waters E, Yach D, McQueen D, De Francisco A, et al. (2005) Global priority setting for Cochrane systematic reviews of health promotion and public health research. J Epidemiol Community Health 59: 193-197.	Peer reviewed	2005	Global	N/A	N/A	N/A	Health promotion and public health research	Other	International organisation/collaboration		Other - engagement of key organisations	Stakeholder group brought together to decide	1, 2, 6, 7	Literature review	N	2	2	26					Y	(1) Burden of disease, magnitude of problem, urgency (2) Importance to developing countries (3) Avoidance of duplication (4) Opportunity for action	Consensus	1	Y	Y		1, 8
18a	Bigdeli M, Javadi D, Hoebert J, Laing R, Ranson K; Alliance for Health Policy and Systems Research Network of Researchers on Access to Medicines. Health policy and systems research in access to medicines: a prioritized agenda for low- and middle-income countries. Health Research Policy and Systems 2013, 11:37	Peer reviewed	2013	Global	N/A	N/A	N/A	Health policy and systems	Health systems	International organisation/collaboration		Stepwise: Literature review, key informant interviews, consultation re priorities. Compare to policy. Ranking workshop.	Stepwise comprehensive approach	1, 2, 5, 6, 6, 7, 9	Literature review, qualitative data from interviews	N	3	1	18	0	0	0	1	Y	- Innovation - impact - equity - lack of research	Combination	1, 3, 5	Y	N
18b	Zaidi S, Bigdeli M, Aleem N, Rashidian A. Access to essential medicines in Pakistan: policy and health systems research concerns. PLoS One. 2013 May 22;8(5):e63515.	Peer reviewed	2013	National	Pakistan	South Asia	Lower middle income	Access to essential medicines; policy and health systems	Health systems	Developed and developing country academics		Literature review, key informant interviews, stakeholder roundtable	Stepwise comprehensive approach	1, 2, 4, 5, 6, 7, 9	Literature review, qualitative data from interviews	N	2	2	7					N		Consensus	3, 1	N	N		1
18c	World Health Organization, Alliance for Health Systems and Policy Research. Priority setting for health policy and systems research in access to medicines in Cambodia. 2013	Non peer reviewed	2013	National	Cambodia	East Asia and Pacific	Low income	Access to essential medicines; policy and health systems	Health systems	International organisation/collaboration		Literature review	Stepwise comprehensive approach	2	Literature review, qualitative data	N	3	2	8					N		Consensus	1		N	http://www.who.int/alliance-hpsr/projects/alliancehpsr_cambodiaatmresummary.pdf
18d	World Health Organization, Alliance for Health Systems and Policy Research. Priority setting for health policy and systems research in access to medicines in Ghana. 2013	Non peer reviewed	2013	National	Ghana	Sub Saharan Africa	Lower middle income	Access to essential medicines; policy and health systems	Health systems	International organisation/collaboration		Literature review, interviews	Stepwise comprehensive approach	N/A	Literature review, qualitative data	N	2	1	36					N		Metric	1, 3		N	http://www.who.int/alliance-hpsr/projects/medicines/en/
18e	World Health Organization, Alliance for Health Systems and Policy Research. Priority setting for health policy and systems research in access to medicines in India. 2013	Non peer reviewed	2013	National	India	South Asia	Lower middle income	Access to essential medicines; policy and health systems	Health systems	International organisation/collaboration		Literature reviews, key informant interviews	Stepwise comprehensive approach	1, 2, 7, 3, 11	Literature review, qualitative data	N	3	1	19					N/A		Metric	3, 1		N	http://www.who.int/alliance-hpsr/projects/medicines/en/
18f	World Health Organization, Alliance for Health Systems and Policy Research. Priority setting for health policy and systems research in access to medicines in Iran. 2013	Non peer reviewed	2013	National	Iran	Middle East and North Africa	Upper middle income	Access to essential medicines; policy and health systems	Health systems	International organisation/collaboration		Literature review, interviews, consensus meeting	Stepwise comprehensive approach	1, 2, 3, 5, 7, 11	Literature review, qualitative data	N	2	1	20					N/A		Metric	3, 1		N	http://www.who.int/alliance-hpsr/projects/medicines/en/
18g	World Health Organization, Alliance for Health Systems and Policy Research. Priority setting for health policy and systems research in access to medicines in Lao PDR. 2013	Non peer reviewed	2013	National	Lao	East Asia and Pacific	Lower middle income	Access to essential medicines; policy and health systems	Health systems	International organisation/collaboration		Literature review, interviews	Stepwise comprehensive approach	1, 6, 7, 11	Literature review, qualitative data	N	2	1	36					N/A		Metric	3, 1		N	http://www.who.int/alliance-hpsr/projects/medicines/en/
18h	World Health Organization, Alliance for Health Systems and Policy Research. Priority setting for health policy and systems research in access to medicines in Lebanon. 2013	Non peer reviewed	2013	National	Lebanon	Middle East and North Africa	Upper middle income	Access to essential medicines; policy and health systems	Health systems	International organisation/collaboration		Literature review, interviews, key informant ranking exercise	Stepwise comprehensive approach	1, 3, 4, 5, 6, 7, 11	Literature review, qualitative data	N	1	1	20					Y	1= Urgency, 2= Feasibility, 3= Applicability, 4= Ethical acceptability, 5=Relevance	Metric	3, 1		N	http://www.who.int/alliance-hpsr/projects/medicines/en/
18i	World Health Organization, Alliance for Health Systems and Policy Research. Priority setting for health policy and systems research in access to medicines in Pakistan. 2013	Non peer reviewed	2013	National	Pakistan	South Asia	Lower middle income	Access to essential medicines; policy and health systems	Health systems	International organisation/collaboration		Literature review, interviews, consultative workshop	Stepwise comprehensive approach	1, 3, 4, 11	Literature review, qualitative data from interviews	N	2	2	25					N		Consensus	1, 3		N	http://www.who.int/alliance-hpsr/projects/medicines/en/
18j	World Health Organization, Alliance for Health Systems and Policy Research. Priority setting for health policy and systems research in access to medicines in Rwanda 2013	Non peer reviewed	2013	National	Rwanda	Sub Saharan Africa	Low income	Access to essential medicines; policy and health systems	Health systems	International organisation/collaboration		Literature review, interviews	Stepwise comprehensive approach	1, 2, 3, 5, 7	Literature review, qualitative data from interviews	N	2	1	23					N		Metric	1		N	http://www.who.int/alliance-hpsr/projects/medicines/en/
18k	World Health Organization, Alliance for Health Systems and Policy Research. Priority setting for health policy and systems research in access to medicines in Viet Nam 2013	Non peer reviewed	2013	National	Vietnam	East Asia and Pacific	Lower middle income	Access to essential medicines; policy and health systems	Health systems	International organisation/collaboration		Literature review, in depth interviews, thematic analysis	Stepwise comprehensive approach	1, 2, 3, 4, 5	Literature review, qualitative data from interviews	N	1	2	3					N		Consensus	1		N	http://www.who.int/alliance-hpsr/projects/medicines/en/
18l	World Health Organization, Alliance for Health Systems and Policy Research. Priority setting for health policy and systems research in access to medicines in Latin America and the Caribbean. 2013	Non peer reviewed	2013	Regional	N/A	Latin America and the Caribbean	N/A	Access to essential medicines; policy and health systems	Health systems	International organisation/collaboration		Literature review, interviews	Stepwise comprehensive approach	6, 5, 11	Literature review, qualitative data from interviews	N	2	2	34					N		Metric	3, 1		N	http://www.who.int/alliance-hpsr/projects/medicines/en/
18m	World Health Organization, Alliance for Health Systems and Policy Research. Priority setting for health policy and systems research in access to medicines in Central Africa. 2013	Non peer reviewed	2013	Regional	N/A	Central Africa	N/A	Access to essential medicines; policy and health systems	Health systems	International organisation/collaboration		Literature review, interviews	Stepwise comprehensive approach	3, 5, 8, 4	Literature review, qualitative data from interviews	N	1	2	20					Y	Public health impact Feasibility Cost	Metric	1		N	http://www.who.int/alliance-hpsr/projects/medicines/en/
19	Baral S, Scheibe A, Sullivan P, Trapence G, Lambert A, Bekker LG, Beyrer C. Assessing priorities for combination HIV prevention research for men who have sex with men (MSM) in Africa. AIDS and behavior. 2013;17(Suppl 1):s60-69	Peer reviewed	2013	Regional	N/A	Sub Saharan Africa	N/A	HIV/AIDS	Communicable diseases	Developed and developing country academics		Conference/workshop	Workshop; nominal group technique	2, 4, 5	Literature review	N	1	2	8					N		Combination	1	N	N		1
20	El-Jardali F, Makhoul J, Jamal D, Ranson MK, Kronfol NM, et al. (2010) Eliciting policymakers' and stakeholders' opinions to help shape health system research priorities in the Middle East and North Africa region. Health Policy Plan 25: 15-27.	Peer reviewed	2010	Regional	N/A	Middle East and North Africa	N/A	Health systems research	Health systems	Developing country academics		Listening approach [Lomas et al, 2003]	Listening approach	1, 2, 4, 5, 6	Literature review, previous priorities	N	2	1	31	0	0	0	1	Y	- relevance - urgency - feasibility - applicability - orginality	Metric	1, 2, 3	Y	N		1, 2
21	Baris E, Brigden LW, Prindiville J, Silva VLDE, Chitanondh H, et al. (2000) Research priorities for tobacco control in developing countries: a regional approach to a global consultative process. Tob Control 9: 217-223.	Peer reviewed	2000	Global	N/A	N/A	N/A	Tobacco control	Non communicable diseases	International organisation/collaboration		Conference/workshop	Workshop	1, 2, 4, 8	N/A	Y	2	2	25					N		Consensus	1	N	N		2, 3
22	Dakar discussion group on priorities for research on epidemic meningococcal disease in Africa, Altmann D, Aseffa A, Bash M, Basta N, Borrow R, Broome C, Caugant D, Clark T, Collard JM, Djingarey M, Goldblatt D, Greenwood B et al. Priorities for research on meningococcal disease and the impact of serogroup A vaccination in the African meningitis belt. Vaccine. 2013 Mar 1;31(11):1453-7.	Peer reviewed	2013	Regional	N/A	Sub-Saharan Africa	N/A	Meningococcal vaccination	Communicable diseases	International organisation/collaboration		Conference/workshop	Workshop	2, 5, 6, 7	Literature review	Y	2	2	4					N		Consensus	1	N	N
23	Tomlinson M, Swartz L, Officer A, Chan KY, Rudan I, et al. (2009) Research priorities for health of people with disabilities: an expert opinion exercise. Lancet 374: 1857-1862.	Peer reviewed	2009	Global	N/A	N/A	N/A	Disability	Other	Developed and developing country academics		CHNRI	CHNRI	2, 3, 5, 6	N/A	N	3	1	83	0.2	0	0.1	0.7	Y	- likelihood of answerability - likelihood of applicability - potential sensitivity - predicted effect on equity	Metric	1	N	N
24	Tol WA, Patel V, Tomlinson M, Baingana F, Galappatti A, et al. (2011) Research priorities for mental health and psychosocial support in humanitarian settings. PLoS Med 8. Tol WA, Patel V, Tomlinson M, Baingana F, Galappatti A, et al. (2012) Relevance or excellence? Setting research priorities for mental health and psychosocial support in humanitarian settings. Harv Rev Psychiatry 20: 25-36.	Peer reviewed	2011, 2012	Global	N/A	N/A	N/A	Mental health	Mental health	International organisation/collaboration		CHNRI	CHNRI	1, 2, 5, 6, 7	N/A	Y	3	1	74	0.8	0	0.2	0	Y	- significance - answerability - applicability - equity - ethics	Metric	1, 5	N	N		1
25	Tomlinson M, Rudan I, Saxena S, Swartz L, Tsai AC, et al. (2009) Setting priorities for global mental health research. Bull World Health Organ 87(6): 438-446.	Peer reviewed	2009	Global	N/A	N/A	N/A	Mental health	Mental health	International organisation/collaboration		CHNRI	CHNRI	1, 2, 3, 4, 5, 6, 7	N/A	N	3	1	55	0.4	0	0.1	0.5	Y	- likelihood of answerability in an ethical manner - efficacy and effectiveness - affordable and deliverable - burden of disease reduction - equity	Metric	1	N	N
26	Uneke CJ, Ezeoha AE, Ndukwe CD, Oyibo PG, Onwe F, Aulakh BK. Research priority setting for health policy and health systems strengthening in Nigeria: the policymakers and stakeholders perspective and involvement. Pan Afr Med J. 2013 Sep 12;16:10.	Peer reviewed	2013	National	Nigeria	Sub Saharan Africa	Lower middle income	Health policy and systems	Health systems	Developing country academics		ENHR	ENHR	1, 2, 4, 5	N/A	N	1	2	18					Y	- appropriateness - relevancy - the chance of success - impact of the research outcome	Consensus	5	N	N
27	Kellum JA, Mehta RL, Levin A, Molitoris BA, Warnock DG, Shah SV, Joannidis M, Ronco C; Acute Kidney Injury Network (AKIN). Development of a clinical research agenda for acute kidney injury using an international, interdisciplinary, three-step modified Delphi process. Clin J Am Soc Nephrol. 2008 May;3(3):887-94. Cerdá J, Lameire N, Eggers P, Pannu N, Uchino S, Wang H, Bagga A, Levin A. Epidemiolog…	Peer reviewed	2008	Global	N/A	N/A	N/A	Kidney disease	Non communicable diseases	International organisation/collaboration		Delphi	Delphi	1, 2, 4		Y	3	1	7	0.57	0.29	0	0.14	N		Metric	3		N		1
28	Mahmoud A, Ayanniyi A, Lawal A, Omolase C, Ologunsua Y, et al. (2011) Ophthalmic research priorities and practices in Nigeria: An assessment of the views of Nigerian ophthalmologists. Middle East African Journal of Ophthalmology 18: 164-169.	Peer reviewed	2011	National	Nigeria	Sub Saharan Africa	Lower middle income	Opthalmic research	Other	Developing country academics		Survey	Survey	2, 5		N	1	2	5					N		Metric	N/A		N
29	Madi BC, Hussein J, Hounton S, D'Ambruoso L, Achadi E, et al. (2007) Setting priorities for safe motherhood programme evaluation: a participatory process in three developing countries. Health Policy 83: 94-104.	Peer reviewed	2007	National	Burkina Faso, Indonesia, Ghana	Sub-Saharan Africa; East Asia and Pacific	Low-income/lower-middle-income	Maternal health	Maternal and reproductive health	International organisation/collaboration		Workshop	Workshop	1, 2, 6, 7, 10		N	3	2	9					N		Consensus	5		Y		1
30	Sadhra S, Beach JR, Aw TC, Sheikh-Ahmed K (2001) Occupational health research priorities in Malaysia: a Delphi study. Occupational and Environmental Medicine 58: 426-431.	Peer reviewed	2001	National	Malaysia	East Asia and Pacific	Upper middle income	Occupational health	Other	Developed country government		Delphi	Delphi	1, 2, 9		N	1	1	5					N		Metric	1		N
31	Sekar N, Shah NK, Abbas SS, Kakkar M; Roadmap to Combat Zoonoses in India Initiative. Research options for controlling zoonotic disease in India, 2010-2015. PLoS One. 2011 Feb 25;6(2):e17120	Peer reviewed	2011	National	India	South Asia	Lower middle income	Zoonoses	Communicable diseases	Developing country collaboration		CHNRI	CHNRI	1, 2, 5, 6, 7		N	3	1	103	0.5	0.3	0	0.2	Y	- likelihood of answerability in an ethical manner - efficacy and effectiveness - affordable and deliverable - burden of disease reduction - equity	Metric	1		N		Suitability of criteria
32	Sharan P, Gallo C, Gureje O, Lamberte E, Mari JJ, Mazzotti G, Patel V, Swartz L, Olifson S, Levav I, de Francisco A, Saxena S; World Health Organization-Global Forum for Health Research - Mental Health Research Mapping Project Group. Mental health research priorities in low- and middle-income countries of Africa, Asia, Latin America and the Caribbean. Br J Psychiatry. 2009 Oct;195(4):354-63. Gall…	Peer reviewed	2009	Global	N/A	N/A	N/A	Mental health	Mental health	International organisation/collaboration		Survey	Survey	1, 2, 6, 7, 11, 5		N	1	1	21					Y	- burden of disease - availability of funds - policy-maker request - social justice - personal interest - other	Metric	1		N
33	Powell RA, Harding R, Namisango E, Katabira E, Gwyther L, Radbruch L, Murray SA, El-Ansary M, Leng M, Ajayi IO, Blanchard C, Kariuki H, Kasirye I, Namukwaya E, Gafer N, Casarett D, Atieno M, Mwangi-Powell FN. Palliative care research in Africa: consensus building for a prioritized agenda. J Pain Symptom Manage. 2014 Feb;47(2):315-24.	Peer reviewed	2014	Regional	N/A	Sub Saharan Africa, Middle East and North Africa	N/A	Palliative care	Other	Developing country collaboration		Workshop; nominal group technique	Workshop, nominal group technique	2, 5, 6		N	2	2	17					Y	- research is urgently needed in the area - there is a gap in the existing evidence or there is no evidence in existence - research in the area will impact either directly or indirectly, on the quality of like of patients and their families	Consensus	5		N		1
34	Ranson K, Law TJ, Bennett S. Establishing health systems financing research priorities in developing countries using a participatory methodology. Soc Sci Med. 2010 Jun;70(12):1933-42. Ranson MK, Law TJ, Bennett S. Establishing health system financing research priorities in developing coutnries using a participatory methodology. Alliance for Health Policy and Systems Research, World Health Organiz…	Peer reviewed, Non peer reviewed	2010, 2008	Global	N/A	N/A	N/A	Health systems financing	Health systems	International organisation/collaboration		1. Key informant interviews 2. Literature review 3. Workshop	Stepwise comprehensive approach	1, 2, 4, 6, 7, 8, 11	Literature review, qualitative data	N	3	1	17	0	0	0	1	Y	- can the research question be answered - is there a lack of research on the topc - are the results of the research likely to be beneficial to social welfare (equity and health)	Metric	5		N
35	Ranson MK, Chopra M, Atkins S, Dal Poz MR, Bennett S. Priorities for research into human resources for health in low- and middle-income countries. Bull World Health Organ. 2010 Jun;88(6):435-43. Ranson MK, Chopra M, Atkins S, Dal Poz MR, Bennett S. Establishing human resources for health research priorities in developing countries using a participatory method. 2008. World Health Organization, All…	Peer reviewed, Non peer reviewed	2010, 2008	Global	N/A	N/A	N/A	Human resources for health	Health systems	International organisation		1. Key informant interviews 2. Literature review 3. Workshop	Stepwise comprehensive approach	1, 2, 3, 4, 6, 7, 8, 11	Literature review, qualitative data	Y	3	1	22	0	0	0	1	Y	- can the research question be answered - is there a lack of research on the topc - are the results of the research likely to be beneficial to social welfare (equity and health)	Metric	5, 3		N	http://www.who.int/alliance-hpsr/researchsynthesis/AllianceHPSR_HumanResourcesResearchPrioritiesParticipatoryMethodology.pdf	Focus on policy concerns vs research concerns
36	Reis RS, Kelly CM, Parra DC, Barros M, Gomes G, Malta D, Schmid T, Brownson RC. Developing a research agenda for promoting physical activity in Brazil through environmental and policy change. Rev Panam Salud Publica. 2012 Aug;32(2):93-100.	Peer reviewed	2012	National	Brazil	Latin American and the Caribbean	Upper middle income	Physical activity	Non communicable diseases	Developing country collaboration		Concept mapping	Concept mapping	2, 5		N	2	1	52					Y	- importance - feasibility of implementation	Metric	1		N
37	Olde Hartman T, Hassink-Franke L, Dowrick C, Fortes S, Lam C, van der Horst H, Lucassen P, van Weel-Baumgarten E. Medically unexplained symptoms in family medicine: defining a research agenda. Proceedings from WONCA 2007. Fam Pract. 2008 Aug;25(4):266-71	Peer reviewed	2008	Global	N/A	N/A	N/A	Medically unexplained symptoms in family medicine	Other	International collaboration		Conference, nominal group technique	Workshop, nominal group technique	2, 5		N	3	1	29	0.8	0	0.1	0.1	N		Metric	1, 5		N
38	Collins PY, Patel V, Joestl SS, March D, Insel TR, Daar AS; Scientific Advisory Board and the Executive Committee of the Grand Challenges on Global Mental Health, Anderson W, Dhansay MA, Phillips A, Shurin S, Walport M, Ewart W, Savill SJ, Bordin IA, Costello EJ, Durkin M, Fairburn C, Glass RI, Hall W, Huang Y, Hyman SE, Jamison K, Kaaya S, Kapur S, Kleinman A, Ogunniyi A, Otero-Ojeda A, Poo MM, …	Peer reviewed	2011	Global	N/A	N/A	N/A	Mental health	Mental health	International collaboration		Delphi	Delphi	2, 4, 7, 5		N	2	2	40					Y	- disease burden reduction - disparity reduction - immediacy of impact - feasibility	Metric	1		N
39	Owlia P, Eftekhari MB, Forouzan AS, Bahreini F, Farahani M, et al. (2011) Health research priority setting in Iran: Introduction to a bottom up approach. J Res Med Sci 16: 691-698.	Peer reviewed	2011	National	Iran	Middle East and North Africa	Upper middle income	All	All	Developing country government		ENHR	ENHR	1, 2, 11, 8, 4		N	1	1	9					N		Metric	1 (all universities)		N
40	Lachat, C., Nago, E., Roberfroid, D. Holdsworth, M., Smit, K., Kinabo, J. Pinxten, W., Kruger, A., Kolsteren, P. Developing a Sustainable Nutrition Research Agenda in Sub-Saharan Africa-Findings from the SUNRAY Project. ]PLoS Med. 2014 Jan 28;11(1):e1001593	Peer reviewed	2014	Regional	N/A	Sub-Saharan Africa	N/A	Nutrition	Other	International collaboration		Literature review, workshop	Stepwise	1, 2, 6, 7, 11		Organisations but not individuals	1	2	7					Y	Nutrition research: Tanzania workshop • Relevance • Motivation of researchers • Inclusive participation • Effectiveness • Feasibility • Sustainability Benin • Relevance • Feasibility • Cost-effectiveness • Impact • Sustainability South Africa • Reach and impact • Sustainability • Do-able • Resources • Support Enabling environment: Tanzania • Impact on nutritional status • Community relevance • Fe…	Consensus	3, 1		N
41	Guimarães R, Santos LM, Angulo-Tuesta A, Serruya SJ. Defining and implementing a national policy for science, technology, and innovation in health: lessons from the Brazilian experience. Cad Saude Publica. 2006 Sep;22(9):1775-85	Peer reviewed	2006	National	Brazil	Latin American and the Caribbean	Upper middle income	All	All	Developing country government		Conference	Workshop	1, 2, 5		N	1	2	24					N		Consenus	1		Y
42	Tomlinson M, Chopra M, Sanders D, Bradshaw D, Hendricks M, et al. (2007) Setting priorities in child health research investments for South Africa. PLoS Med 4: e259.	Peer reviewed	2007	National	South Africa	Sub Saharan Africa	Upper middle income	Child health	Child health	Developing country academics		CHNRI	CHNRI	1, 2, 4, 5		N	2	1	63	0	0	0	1	Y	- likelihood of answerability in an ethical manner - efficacy and effectiveness - affordable and deliverable - burden of disease reduction - equity	Metric	1		N
43	Meremikwu M, Udoh E, Nwagbara B, Effa E, Oringanje C, Edet B, Nwagbara E, Bello S, Eke F. Priority setting for systematic review of health care interventions in Nigeria. Health Policy. 2011 Mar;99(3):244-9.	Peer reviewed	2011	National	Nigeria	Sub Saharan Africa	Lower middle income	All (systematic reviews)	All	Developing country academics		Delphi, Hanlon, Cochrane	Delphi	2, 5, 8		N	2	1	18					Y	- relevance to MDGs - likelihood that the intervention will be affordable to households and governments - potential of review to influence healthcare practice or policy - urgency - likelihood of review to be relevant to other countries	Metric	1, 3		N
44	Gupta R, Espinal M; Stop TB Working Group on DOTS-Plus for MDR-TB. A prioritised research agenda for DOTS-Plus for multidrug-resistant tuberculosis (MDR-TB). Int J Tuberc Lung Dis. 2003 May;7(5):410-4.	Peer reviewed	2003	Global	N/A	N/A	N/A	Tuberculosis	Communicable diseases	International organisation/collaboration		Workshop	Workshop	1, 2, 4, 6, 7		Y	1	1	5					Y	- most urgent need of answer	Consensus	1		N
45	Skegg, DC. Safety and efficacy of fertility-regulating methods: a decade of research. Bull World Health Organ. 1999;77(9):713-21.	Peer reviewed	1999	Global	N/A	N/A	N/A	Fertility	Maternal and reproductive health	International organisation/collaboration		Workshop	Workshop	2		N	1	2	9					Y	- research relevant to developing countries - feasibility + expected costs - likelihood of undertaking	Consensus	3		Y
46	Martin WJ 2nd, Glass RI, Araj H, Balbus J, Collins FS, Curtis S, Diette GB, Elwood WN, Falk H, Hibberd PL, Keown SE, Mehta S, Patrick E, Rosenbaum J, Sapkota A, Tolunay HE, Bruce NG. Household air pollution in low- and middle-income countries: health risks and research priorities. PLoS Med. 2013;10(6):e1001455.	Peer reviewed	2013	Global	N/A	N/A	N/A	Air pollution	Non communicable diseases	Developed country government		Workshop	Workshop	1, 2, 5, 6, 7		Y	2	2	35					N		Consensus	1, 3		N
47	Lawn JE, Manandhar A, Haws RA, Darmstadt GL. Reducing one million child deaths from birth asphyxia--a survey of health systems gaps and priorities. Health Res Policy Syst. 2007 May 16;5:4.	Peer reviewed	2007	Global	N/A	N/A	N/A	Child health	Child health	Developing country academics/developed country academics		Survey	Survey	1, 2, 3, 5, 6, 7	Literature review	N	2	1	6	0.5	0.17	0.17	0.17	N		Metric	1		N		2
48	Kitua AY, Mashalla YJS, Shija JK (2000) Coordinating health research to promote action: the Tanzanian experience. British Medical Journal 321: 821-823.	Peer reviewed	2000	National	Tanzania	Sub Saharan Africa	Low income	All	All	Developing country government		ENHR	ENHR	1, 2, 6, 9		N	1	1	30					Y	Magnitude of the problem • Avoidance of duplication • Feasibility • Focused • Applicability of results • Add to new knowledge • Political acceptability • Ethical acceptability • Urgency	Consensus	5		Y
49	Oritz Z, Olmos M, Ramos S, Estani SS, Kochen S, et al. (2006) Setting health research priorities in Argentina: the Combined Approach Matrix.	Non peer reviewed	2006	National	Argentina	Latin American and the Caribbean	Upper middle income	All	All	Developing country government		CAM	CAM	1, 2, 5	Burden of disease	N	1	2	8					N		Consensus	1		N	http://www.google.com.au/url?sa=t&rct=j&q=&esrc=s&source=web&cd=9&cad=rja&uact=8&ved=0CFQQFjAI&url=http%3A%2F%2Fwww.researchgate.net%2Fprofile%2FMarcelo_Dieguez%2Fpublication%2F240305269_Ortiz_Zulma_MECA_2006_El_Cario%2Ffile%2F5046351c4d5ff11b5c.pdf&ei=89-KU7L-DcTIkwWa34DgDQ&usg=AFQjCNHapdTfZdvy4o0jIaU5nJ4G3sGOUg&bvm=bv.67720277,d.dGI
50	(2006) National Agenda of Priorities in Health Research - Brazil. Brasilia: Ministry of Health.	Non peer reviewed	2006	National	Brazil	Latin American and the Caribbean	Upper middle income	All	All	Developing country government		National Conference	Workshop	1, 2, 5, 8, 4	Burden of disease	Y	2	2	588					Y	a) The disease burden, measured in DALY (Disability Adjusted Life Years) or any other indicator; b) Analysis on the disease burden determinants, according to different intervention levels: individual, family, community; health ministry, system and services; research institutions; governmental policies and other sectors of impact to health; c) State-of-the-arts scientific and technological knowled…	Consensus	1, 5		N	http://www.healthresearchweb.org/files/National%20Agenda%20of%20Priorities%20in%20Health%20Research.pdf
51	Colombian National Science and Technology Health Program (2005) Supporting the research priority setting process in Colombia using the Combined Approach Methodology. Bogota, Colombia.	Non peer reviewed	2005	National	Colombia	Latin American and the Caribbean	Upper middle income	All	All	Developing country government		CAM	CAM	1, 2	Burden of disease	Y	1	2	138					Y	Pertinence Relevance Impact Potential for prevention or treatment	Consensus	1, 4		N	http://www.google.com.au/url?sa=t&rct=j&q=supporting%20the%20research%20priority%20setting%20process%20in%20colombia%20using%20the%20combined%20approach%20methodology&source=web&cd=1&cad=rja&ved=0CDQQFjAA&url=http%3A%2F%2Fwww.healthresearchweb.org%2Ffiles%2FColciencias_Activities_report_for_Global_Forum_V2.doc&ei=OpxPUdGQH6uTiQf5-IGgBQ&usg=AFQjCNFurrb0iKH55Of5Y2Lkv08znfVLaw&bvm=bv.44158598,d.dGY
52	TB Research Advisory Committee. Roadmap for tuberculosis operational research in Ethiopia. 2013. Federal Democratic Republic of Ethiopia, Ministry of Health, Addis Ababa.	Non peer reviewed	2013	National	Ethiopia	Sub Saharan Africa	Low income	Tuberculosis	Communicable diseases	Developing country government		Roadmap: Conference, literature review, key informant interviews	Stepwise comprehensive approach	1, 2, 5, 7, 11, 10		Y	3	2	26					N		Metric	3, 1	Y	N	http://www.etharc.org/resources/download/finish/66/749	3
53	World Health Organization TDR Disease Reference Group on Helminth Infections. Research priorities for helminth infections. World Health Organization technical report series; no 972. 2012	Non peer reviewed	2012	Global	N/A	N/A	N/A	Helminth infections	Communicable diseases	International organisation/collaboration		Multistage process - white papers, meetings	Stepwise	1, 2, 7, 6,	Burden of disease	Y	2	1	26	0.1	0.2	0.5	0.2	Y	- Potential public health impact (by disease burden reduction) - size of popuulation benefiting from research - feasibility (cost benefit) - Economic implications (cost effectiveness) - Equity implications - Equality implications	Combination	1, 5		N	http://www.who.int/tdr/publications/helminth_infections/en/	1
54	World Health Organization TDR Disease Reference Group on Zoonoses and Marginalized Infectious Diseases of Poverty. Research priorities for zoonoses and marginalized infections. 2012. World Health Organization technical report series., no. 971. Molyneux D, Hallaj Z, Keusch GT, McManus DP, Ngowi H, Cleaveland S, Ramos-Jimenez P, Gotuzzo E, Kar K, Sanchez A, Garba A, Carabin H, Bassili A, Chaignat C…	Non peer reviewed, peer reviewed	2012, 2011	Global	N/A	N/A	N/A	Zoonoses and marginalized infections	Communicable diseases	International organisation/collaboration		Stepwise, Expert research commentary, Stakeholder meetings	Stepwise comprehensive approach	1, 2, 6, 7	Burden of disease	Y	2	2	11					Y	N/A	Combination	1, 5		N	http://www.who.int/tdr/publications/zoonoses/en/	2
55	Workshop for validation of the national agenda of health research priorities in Guinea-Bissau. 2013.	Non peer reviewed	2013	National	Guinea-Bissau	Sub Saharan Africa	Low income	All	All	Developing country government		Delphi, workshop	Delphi	1, 2, 6, 7, 5		N	2	2	84					N		Combination	1	Y	N	https://www.healthresearchweb.org/?action=download&file=Relatorio_atelier_valid_Prioridade_131_Ultimo.pdf
56	Ministry of Health Republic of Indonesia (2001) National Priority and Agenda for Health Research 2002-2005. National Institute of Health Research and Development, World Health Organization, Council on Health Research for Development.	Non peer reviewed	2001	National	Indonesia	East Asia and Pacific	Lower middle income	All	All	Developing country government		ENHR	ENHR	1, 2, 8, 5, 4, 10	Previous priorities	N	2	2	232					Y	1.To support the Healthy Indonesia 2010 2. To support the health programs 3. A national problems or covering a wide area or large number of population 4.Urgent problems 5.As a global commitment 6.A very useful result 7.Acceptable in terms of politic, e conomic, social and ethic 8.Feasible for the implementation	Combination	4, 5		Y	http://www.cohred.org/downloads/530.pdf
57	National Research Council of Kosovo (2010) The National Research Programme of the Republic of Kosovo. National Research Council of Kosovo.	Non peer reviewed	2010	National	Kosovo	Europe and Central Asia	Lower middle income	All	All	Developing country government		Workshops	Workshop	1, 2, 6		Y	2	2	3					Y	· Relevance to economic and social development of the country, - number and quality of human resources for within the country and Diaspora - condition of research infrastructure - contribution to preservation and promotion of national identity of kosovo - potential to achieve research results and apply them within the country and abroad - existing international cooperation in a field	Consensus	5		Y	http://www.masht-gov.net/advCms/documents/NRP_FINAL_%20English.pdf
58	Four Five Year Health Research Master Plan (2001-2011). National Institute of Public Health, Vientiane. 2007.	Non peer reviewed	2007	National	Lao	East Asia and Pacific	Lower middle income	All	All	Developing country government		Workshops	Workshop	1, 2, 5, 7	Previous priorities	Y	1	2	10					Y	(1) size/extent of problem, (2) government policies, (3) feasibility/availability for action, (4) Public concerns, (5) urgency, (6) feasibility of research and (7) promoting equity.	Consensus	3, 4		Y	https://www.google.com.au/url?sa=t&rct=j&q=&esrc=s&source=web&cd=1&cad=rja&uact=8&ved=0CB4QFjAA&url=https%3A%2F%2Fwww.healthresearchweb.org%2F%3Faction%3Ddownload%26file%3D4th5YMP3.pdf&ei=nuyXU5jBPIzmkgXi4oCYCA&usg=AFQjCNHwqcEiBfM0NGxmlYRfywcJy8AodA&bvm=bv.68693194,d.dGI
59a	Morse TD, Taulo S, Lungu K. Gap Analysis of Research Needs in Environmental Health, Malawi: Report to the National Commission of Science and Technology. 2010.	Non peer reviewed	2010	National	Malawi	Sub Saharan Africa	Low income	Environmental health	Other	Developing country government		Stages: Key informant interviews, literature review, questionnaire	Stepwise	1, 2, 6, 7	Literature review, qualitative data	Y	2	2	68					Y	1. Current and potential burden of disease 2. Feasibility and deliverability of the research 3. Expected impact of the research 24 4. Effects on equity and social justice 5. Contribution to research capacity strengthening in Malawi	Metric	1, 3	Y	N	http://www.ndr.mw:8080/xmlui/bitstream/handle/123456789/593/Gap%20analysis%20of%20research%20needs%20in%20environmental%20health%20malawi.pdf?sequence=1	3, 4
59b	Chirwa ML, Gama J, Mpakati E. WWEGap Analayis Report: Health systems research. 2011.	Non peer reviewed	2011	National	Malawi	Sub Saharan Africa	Low income	Health systems research	Health systems	Developing country government		Literature review, key informant interviews, Basic Priority Rating System (BPRS)	Stepwise	1, 2, 6, 7	Literature review, qualitative data	N	3	2	89					Y	1. Size of the problem 2. Seriousness of the problem 3. Estimated effectiveness of intervention	Combination	1	Y	N		1, 3, 5, 4
59c	Phiri K, Kalirani-Phiri L (2010) Gap Analysis for the National Health Research Agenda of Malawi: Research Priorities for the Themes of Infectious and Non-infectious Diseases. Lilongwe, Malawi.	Non peer reviewed	2010	National	Malawi	Sub Saharan Africa	Low income	Infectious and non-infectious diseases	Communicable diseases/non communicable disease	Developing country government		Literature review, key informant interviews	Stepwise	1, 2, 3, 4, 9, 10, 6	Literature review, qualitative data	N	1	2	61					Y	potential for disease burden reduction; feasibility of research; expected impact of research; effect on equity and social justice; and contribution to capacity research strengthening in Malawi	Metric	1	Y	N		3, 4
59d	Katundu M, Geresomo N. Gap analysis of the National Health Research Agenda of Malawi: Research priorities for the theme of nutrition. 2011.	Non peer reviewed	2011	National	Malawi	Sub Saharan Africa	Low income	Nutrition	Other	Developing country government		Literature review, key informant interviews	Stepwise	1, 2, 5, 7	Literature review, qualitative data from interviews, previous priorities	Y	1	1	31					Y	disease burden reduction, feasibility, expected impact, equity and social justice, contribution to capacity development	Metric	1	Y	N	http://www.ncst.mw/pdf/Nutrition.pdf
59e	Ministry of Health. National Health Research Agenda 2012-2016. 2012. Ministry of Health, Lilongwe.	Non peer reviewed	2012	National	Malawi	Sub Saharan Africa	Low income	All	All	Developing country government		ENHR, CHNRI	ENHR, CHNRI	1, 2, 3, 4, 9, 10, 6, 7	Literature review, qualitative data from interviews, previous priorities	Y	2	2	216					Y	1. Current and potential burden of disease; 2. Feasibility and deliverability of the research taking into consideration human, financial and infrastructural resources and the acceptability of the research; 3. Expected impact of the research on policy/decision making/system changes, disease burden reduction, health care delivery services, knowledge for further research and design of interventions,…	Combination	1, 3		Y	http://www.medcol.mw/comrec/National%20Health%20Research%20Agenda.pdf
59f	Bandawe CR. Gap analysis of the National Health Research Agenda of Malawi: Research Priorities for the Theme of Mental Health. 2010.	Non peer reviewed	2010	National	Malawi	Sub Saharan Africa	Low income	Mental health	Mental health	Developing country government		Literature review, in-depth interviews	Stepwise	1, 2, 5, 6	Literature review, qualitative data from interviews	Y	1	2	36					N		Consensus	1, 3	Y	N		1, 2
59g	Malata A. Gap analysis for the National Health Research Agenda of Malawi: Research Priorities for the Themes of Reproductive Health. 2010.	Non peer reviewed	2010	National	Malawi	Sub Saharan Africa	Low income	Reproductive health	Maternal and reproductive health	Developing country government		Literature review, in-depth interviews	Stepwise	2, 8, 5, 1, 6, 7	Literature review, qualitative data from interviews	N	1	2	7					Y	N/A	Combination	1	Y	N		1, 2
59h	Simwaka BN, Phiri C. National Health Research Priority Setting Assessment, Social and Behavioural Sciences. 2010.	Non peer reviewed	2010	National	Malawi	Sub Saharan Africa	Low income	Social and behavioural	Other	Developing country government		Modified ENHR (literature review, in-depth interviews)	ENHR	1, 2, 3, 4, 6, 8		N	1	1	8					Y	o Potential for disease burden reduction o Feasibility of research o Expected impact of research o Effect on equity and social justice o Contribution to capacity research strengthening in Malawi	Metric	1		N
60	DFID (2007) DFID Research Strategy (2008 - 2013) Consultation - Africa. Country Report for Nigeria. UK Department for International Development.	Non peer reviewed	2007	National	Nigeria	Sub Saharan Africa	Lower middle income	All	All	Developed country government agency		Focus group discussions, key informant interviews, consultative workshop	Stepwise comprehensive approach	1, 2, 3, 4, 5, 6, 11		Y	1	1	11					N		Consensus	N/A		N	http://r4d.dfid.gov.uk/Output/175986/	Donor driven priorities
61	Pakistan Medical Research Council (2001) The seminar on health research priorities for Pakistan. Islamabad: Pakistan Medical Research Council.	Non peer reviewed	2001	National	Pakistan	South Asia	Lower middle income	All	All	Developing country government		ENHR	ENHR	1, 2, 7		Y	1	2	41					Y	• Magnitude of the disease burden • Prior research work done on the disease • Feasibility of research and research products • Potential impact of research product	Consensus	1	Y	N	http://www.cohred.org/downloads/723.pdf
62	Schneider M (2001) The setting of health research priorities in South Africa. Proceedings of the First Essential National Health Research Congress on Priority Setting. Pretoria, South Africa: Directorate Research Coordination and Management Department of National Health. (1996)	Non peer reviewed	2001 & 1996	National	South Africa	Sub Saharan Africa	Upper middle income	All	All	Developing country government		ENHR	ENHR	1, 2, 5, 6, 7, 10, 11	Burden of disease, review of current interventions	N	1	2	29					Y	- human resources - chance of research success - funding infrastructure - quality of life impact	Combination	1		N	http://www.mrc.ac.za/bod/healthpriorities.htm; http://www.cohred.org/downloads/552.pdf	Not focusing on the future
63	Mapping existing knowledge of and identification of priority research questions on the health systems’ human resources, governance, equity and access to health services in the Republic of Sudan. 2011.	Non peer reviewed	2011	National	Sudan	Sub Saharan Africa	Lower middle income	Health systems	Health systems	International collaboration		Literature review, in depth interviews, focus group discussions, workshop	Stepwise comprehensive approach	1, 2		Y	2	2	50					N		Consensus	3, 1		N	http://www.chraic.org/country-studies/sudan
64	Ministry of Health and Social Welfare, Government of Tanzania. The National Family Planning Research Agenda, 2013 - 2020. Dar es Salaam Government/MOHSW, 2013.	Non peer reviewed	2013	National	Tanzania	Sub Saharan Africa	Low income	Family planning	Maternal and reproductive health	Developing country government		ENHR	ENHR	1, 2, 7		N	3	1	61	0.07	0	0.17	0.76	Y	relevance, applicability/use and impact	Metric	1, 3		N	www.rchs.go.tz/index.php/en/downloads/doc_download/133-national-family-planning-research-agenda-2013-2020.html
65	NIMR (2006) Tanzania Health Research Priorities, 2006-2010. National Institute for Medical Research.	Non peer reviewed	2006	National	Tanzania	Sub Saharan Africa	Low income	All	All	National government agency		COHRED	COHRED	1, 2, 6, 7, 10	Review of previous priorities, burden of disease	N	1	1	129					Y	􀂄 Magnitude of the problem 􀂄 National Policy Commitments 􀂄 Relevance 􀂄 Urgency	Combination	5		Y	http://www.nimr.or.tz/wp-content/uploads/2013/07/TANZANIA-HEALTH-RESEARCH-PRIORITIES-2006.pdf
66	NIMR (2013) The Fourth Tanzania National Health Research Priorities, 2013-2018. National Institute for Medical Research, Dar es Salaam, Tanzania	Non peer reviewed	2013	National	Tanzania	Sub Saharan Africa	Low income	All	All	National government agency		Nominal group technique, COHRED	COHRED	1, 2, 3, 4, 5, 6, 7	Review of previous priorities, burden of disease	N	1	1	40					Y	Appropriateness Relevancy Feasibility Impact of research outcome Opportunity to strengthen collaboration with partners	Combination	1, 4, 5		N	http://www.nimr.or.tz/national-health-research-priorities/
67	Ndubani P, Masaninga F, Mwinga A, Munkonze F. Report on the Zambian Consultative Process for the International Conference on Health Research for Development. 2000.	Non peer reviewed	2000	National	Zambia	Sub Saharan Africa	Lower middle income	All	All	Developing country government		ENHR	ENHR	1, 2 6, 7		N	1	2	7					N		Consensus	1		N	http://www.cohred.org/downloads/638.pdf	3, 4
68	National AIDS Council. HIV and AIDS Research Priorities for Zimbabwe 2010-2012. 2010. National AIDS Council, Harare.	Non peer reviewed	2010	National	Zimbabwe	Sub Saharan Africa	Low income	HIV/AIDS	Communicable diseases	Developing country government		Literature review, workshop	Stepwise	1, 2, 5, 6	Literature review	Y	1	1	30					Y	Relevance Avoidance of duplication Feasibility Political acceptability Applicability Ugency Ethical acceptability	Metric	3		N	http://www.nac.org.zw/sites/default/files/Zimbabwe-HIV-and-AIDS-Research-Priorities-2010-2012.pdf	2
69	Research Management Committee (2006) National Unified Health Research Agenda 2006-2010. Philippine National Health Research System.	Non peer reviewed	2006	National	Philippines	East Asia and Pacific	Lower middle income	All	All	National government agency		Regional and national workshops	Workshop	1, 2, 6		N	2	1	281					Y	urgency, magnitude, impact, feasibility, potential R&D contribution, utilization, collaboration potential and gender responsiveness of the problem in health	Consensus	5		Y	http://www.google.com.au/url?sa=t&rct=j&q=national%20unified%20health%20research%20agenda%202006-2010.%20philippine%20national%20health%20research%20system&source=web&cd=1&cad=rja&ved=0CC8QFjAA&url=http%3A%2F%2Fwww.pchrd.dost.gov.ph%2Findex.php%2F2012-05-23-07-47-54%2Fcategory%2F4-nuhra%3Fdownload%3D17%3Anational-nuhra-2006-2010&ei=UHZPUaWHEIi6iAe3qICgCQ&usg=AFQjCNENVTwCTW0JRAsu8f75jxqRuF9zQQ&bvm…
70	Research Management Committee (2008) National Unified Health Reseach Agenda 2008-2010. Philippine National Health Research System.	Non peer reviewed	2008	National	Philippines	East Asia and Pacific	Lower middle income	All	All	National government agency		Regional and national workshops	Workshop	1, 2, 6, 10, 11		N	2	2	200					Y	urgency, magnitude, impact, feasibility, potential R&D contribution, utilization, collaboration potential and gender responsiveness of the problem in health	Consensus	4, 5		Y	http://www.healthresearchweb.org/files/NUHRA2008-2010.pdf
71	Research Management Committee (2011) National Unified Health Research Agenda 2011-2016. Philippine National Health Research System.	Non peer reviewed	2011	National	Philippines	East Asia and Pacific	Lower middle income	All	All	National government agency		Regional and national workshops	Workshop	1, 2, 6		N	2	2	43					N		Consensus	4, 5		Y	http://www.pchrd.dost.gov.ph/index.php/2012-05-23-07-47-12/research-agenda?id=5073
72	(2011) Health Research Agenda for the Caribbean. Caribbean Health Research Council.	Non peer reviewed	2011	Regional	N/A	Latin America and the Caribbean	N/A	All	All	International organisation/collaboration		Delphi	Delphi	1, 2, 5		N	2	1	553					Y	Relevance, Appropriateness, Feasibility and Impact of the Outcome	Metric	1		Y	http://www.chrc-caribbean.org/Portals/0/Downloads/Publications/Research/Cbean%20Health%20Research%20Agenda/Health%20Research%20Agenda%20for%20the%20Caribbean.pdf
73	Assessment of research needs for public health adaptation to social, environmental and climate change impacts on vector-borne diseases in Africa: an informal expert consultation convened by the Special Programme for Research and Training in Tropical Diseases (TDR), Addis Ababa, Ethiopia, February 27-29, 2012.	Non peer reviewed	2012	Regional	N/A	Africa	N/A	Vector-borne diseases	Communicable diseases	International organisation		Workshop consultation	Workshop	1, 2, 5		Y	2	2	13					N	N	Consensus	1		N	http://apps.who.int/iris/bitstream/10665/76282/1/9789241504669_eng.pdf	3
74	Research priorities for the environment, agriculture and infectious diseases of poverty: technical report of the TDR Thematic Reference Group on Environment, Agriculture and Infectious Diseases of Poverty. Technical report series ; no. 976. World Health Organization, Geneva. 2013.	Non peer reviewed	2013	Global	N/A	N/A	N/A	Environment, agriculture and infectious diseases of poverty	Communicable diseases	International organisation		Multi-criteria decision analyis; multi-attribute utility theory	Multi-criteria decision analyis; multi-attribute utility theory	1, 2, 6, 7		Y	2	1	143					Y	Feasi bility ■ Inter-disciplinarity ■ Policy relevance ■ Potent ial to reduce burden of disease	Metric	1		N	http://www.who.int/tdr/publications/environment/en/
75	Research Priorities for Chagas Disease, Human African Trypanosomiasis and Leishmaniasis: Technical Report of the TDR Disease Reference Group on Chagas Disease, Human African Trypanosomiasis and Leishmaniasis. Technical report series ; no. 975. World Health Organization, Geneva. 2013.	Non peer reviewed	2013	Global	N/A	N/A	N/A	Chagas Disease, Human African Trypanosomiasis and Leishmaniasis	Communicable diseases	Internatinoal organisation		Workshops; Delphi	Delphi	1, 2, 5, 6, 7	Literature review	N	2	2	7					Y	■■ Curative versus preventive relevance ■■ Public health relevance and impact on population health ■■ Size of population benefiting from research ■■ Pro-poor/poverty alleviation ■■ Feasibility/scientific difficulty (cost–benefit) ■■ Equity implications ■■ Critical need ■■ Long-term and hence sustainable benefit.	Consensus	1, 3		N	http://www.who.int/tdr/publications/research_priorities/en/
76	Mendis S, Alwan A, eds. Prioritized research agenda for prevention and control of noncommunicable diseases. Geneva, World Health Organization, 2011	Non peer reviewed	2011	Global	N/A	N/A	N/A	Non communicable diseases	Non communicable diseases	International organisation		Workshops, survey, working group consultations	Stepwise	2, 5, 8		N	2	2	111					Y	relevance for low- and middle- income countries (score 1–5), feasibility of application in low-resource settings (score 1–5), potential public health impact (score 1–5) and estimated time to see the effect of application of research results (less than 5 years, 5–10 years, more than 10 years)	Combination	5		N	http://whqlibdoc.who.int/publications/2011/9789241564205_eng.pdf?ua=1	3
77	Technical workshop on setting research priorities for reproductive health in crisis settings: summary of proceedings. 2011.	Non peer reviewed	2011	Global	N/A	N/A	N/A	Reproductive health	Maternal and reproductive health	International collaboration		Survey	Survey	1, 2, 6, 7, 10		N	3	1	28	0	0	0.3	0.7	Y	need, feasibility, operationalizability, usefulness and relevance	Metric	1, 4		Y	http://iawg.net/resources/docs/Proceedings_IAWG%20RH%20Technical%20Workshop%20June%2028-29%202011.pdf	6
78	George A, Young M, Bang A, Chan KY, Rudan I, Vitora CG, Chopra M, Rubens C, and the GAPPS expert group on community based strategies and constraints. Setting implementation research priorities to reduce preterm births and stillbirths at community level. PLoS Medicine. 2011;8(1):e100380	Peer reviewed	2011	Global	N/A	N/A	N/A	Child health	Child health	International organisation/collaboration		CHNRI	CHNRI	2, 6, 7		Y	2	1	55	0	0	0.8	0.2	Y	1. Is the research question answerable in an ethical way? 2. Does the research question have the potential to reduce the disease burden (due to prematurity and stillbirths)? 3. Is it likely that the proposed research would address obstacles to scaling up? 4. Would the proposed research attract funding support and national policy attention? 5. Would the research results be owned by local actors, i…	Metric	1		N
79	Walker D, Champion C, Hossain S, Wahed T, Gazi R, Koehlmoos TP, Asiimwe D, Ranson K, Bennett S. Establishing non-state sector research priorities in developing countries using a participatory methodology. Alliance for Health Policy and Systems Research, World Health Organization, 2009.	Non peer reviewed	2009	Global	N/A	N/A	N/A	Health systems research	Health systems	International organisation/collaboration		Literature review, key informant interviews, consultative workshop	Stepwise comprehensive approach	1, 2, 3, 4, 8, 10		N	2	1	18	0	0	0	1	Y	- Can the research question be answered? - How large is the impact on social welfare likely to be? (This was intended to include both health and equity impacts) - is there a lack of research on This topic?	Metric	1, 3		N	http://www.who.int/alliance-hpsr/researchsynthesis/Alliance_HPSR-nonstatesectorprioritysettingreport.pdf
80	Priority setting for health policy and systems research. Alliance for Health Policy and Systems Research, 2009.	Non peer reviewed	2009	Global	N/A	N/A	N/A	Health policy and systems	Health systems	International organisation/collaboration		Literature review, key informant interviews, consultative workshops	Stepwise comprehensive approach	2, 4, 8		N	3	1	15	0	0	0	1	Y	1) can the research question be answered? 2) how large is the impact on social welfare likely to be? 3) is there a lack of research on the question?	Metric	1, 3		N	http://www.who.int/alliance-hpsr/resources/AllianceHPSR_Brief_Note3_ENG.pdf	Addressed current not future problems
81	Identifying priorities for child health research to achieve millennium development goal 4: consultation proceedings, Geneva, 26–27 March 2009.	Non peer reviewed	2009	Global	N/A	N/A	N/A	Child health	Child health	International organisation		CHNRI	CHNRI	1, 2, 5, 6, 7, 10	Burden of disease	Y	3	2	50					Y	— answerability; — effectiveness; — deliverability; — equity; and — impact on disease burden.	Metric	1		Y	http://www.who.int/maternal_child_adolescent/documents/9789241598651/en/
82	Evidence for Action: A needs assessment of HIV research priorities for paediatric populations. International AIDS Society, Switzerland, 2013.	Non peer reviewed	2013	Global	N/A	N/A	N/A	Child health; HIV	Child health	International organisation		Key informant interviews, literature review	Stepwise	2	Previous priorities, literature review	N	2	2	12					N		Consensus	3, 4		N	http://www.iasociety.org/Web/WebContent/File/CIPHER_Needs_Assessment_Report_Jan2013.pdf
83	Urcullo G, Munoz R, Bitran R (2008) Identification of Priority Research Questions in LAC within the Areas of Health Financing, Human Resources for Health and the Role of the Non-State Sector. Bitran & Asociados.	Non peer reviewed	2008	Regional	N/A	Latin America and the Caribbean	N/A	Health financing, human resources, and the non-state actor	Health systems	Consultancy		Literature review, key informant interviews, survey	Stepwise comprehensive approach	1, 2, 6, 7, 10		Y	1	1	19					N		Metric	1, 8, 3		N	http://www.who.int/alliance-hpsr/researchsynthesis/Alliance%20HPSR%20-%20IPRQ%20-%20LAC-%20Bitran.pdf?ua=1
84	Asiimwe D. Identification of priority research questions within the areas of: health financing; human resources for health and the role of non-state sector. Alliance for Health Policy and Systems Research, Makere Institute of Social Research, 2008.	Non peer reviewed	2008	Regional	N/A	Sub Saharan Africa	N/A	Health financing, human resources, and the non-state actor	Health systems	Developing country government		Key informant interviews, literature review	Stepwise	1, 2, 3, 5, 6, 7		Y	1	1	11					N		Consensus	1, 3		N	http://www.who.int/alliance-hpsr/researchsynthesis/Alliance%20HPSR%20IPRQ_Makere_Report.pdf?ua=1
85	National Research Agenda for HIV and AIDS Papua New Guinea 2008-2013. Port Moresby: Government of Papua New Guinea, 2012	Non peer reviewed	2012	National	Papua New Guinea	East Asia and Pacific	Lower middle income	HIV/AIDS	Communicable diseases	Developing country government		National workshop	Workshop	1, 2, 5, 4, 7, 10		N	2	2	99					N		Consensus	1, 3		Y	http://pharmacy.utah.edu/ICBG/pdf/june2011/National%20Research%20Agenda%20for%20HIV%202008.pdf
86	Viergever RF, Kitur IU, Chan G, Airi J, Kaleva W, Sikosana P, N'Dreland G, Morgan C. The Papua New Guinea national health and HIV research agenda. The Lancet Global Health, 2013;2(2):e74-e75. Viergever R, Chan G, Morgan C. The development of the Papua New Guinea National Health and HIV Research Agenda 2013-2018. Government of Papua New Guinea, Port Moresby, 2013.	Peer reviewed; Non peer reviewed	2013	National	Papua New Guinea	East Asia and Pacific	Lower middle income	HIV/AIDS	Communicable diseases	Developing country government		3 stage process of workshops	Workshop	1, 2, 5	Burden of disease, literature review, National Health Policy	Y	2	1	32	0.3	0.1	0.2	0.4	Y	- magnitude of the health problem - effectiveness - equity	Combination	1	Y	Y	http://www.health.gov.pg/publications/Report21031024.pdf	1, 2
87	WHO Task Force on Research Priorities for Equity in Health, and the WHO Equity Team. Priorities for research to take forward the health equity policy agenda. Bull World Health Org, 2005;83(12):948-953	Peer reviewed	2005	Global	N/A	N/A	N/A	Health equity policy	Health systems	International organisation/collaboration		Workshop, survey	Workshop, survey	1, 2		Y	1	2	5					N		Consensus	1, 5	N	N
88	Xiao N, Yao J-W, Ding W, Giraudoux P, Craig PS, Ito A. Priorities for research and control of cestode zoonoses in Asia. Inf Dis Pov 2013;2:16	Peer reviewed	2013	Regional	N/A	East Asia and Pacific; South Asia	N/A	Zoonoses	Communicable diseases	Developing country government		Delphi	Delphi	1, 2, 6, 7		N	1	2	N/A					N		Consensus	3, 1	Y	N
89	Costello A, Filippi V, Kubba T, Horton R. Research challenges to improve maternal and child survival. Lancet, 2007;369:1240-1243.	Peer reviewed	2007	Global	N/A	N/A	N/A	Child mortality	Child health	Developed country academics		Delphi	Delphi	2, 5		N	1	2	39					N		Metric	1	N	N
90	Cobelens, FGJ, Heldal E, Kimerling ME, Mitnick CD, Podewils LJ, Ramachandran R, Rieder HL, Weyer K, Zignol M, on behalf of the Working Group on MDR-TB of the Stop TB Partnership. Scaling up programmatic management of drug-resistant tuberculosis: A prioritized research agenda. PLoS Medicine 2008;5(7):1037-1042	Peer revieweed	2008	Global	N/A	N/A	N/A	Tuberculosis	Communicable diseases	International organisation/collaboration		Working group consultation	Working group consultation	2, 7		N	2	2	10					N		Consensus	1		N
91	Operations research on the prevention of mother-to-child transmission fo HIV and pediatric HIV care, support and treatment. 2009.	Non peer reviewed	2009	Global	N/A	N/A	N/A	HIV	Communicable diseases	International organisation		Expert consultation workshop	Workshop	1, 2, 5, 6, 7, 10	Literature review	Y	3	1	20	0.2	0	0.1	0.7	Y	Answerability Usefulness Impact	Consensus	1, 3	Y	N	http://www.iasociety.org/Web/WebContent/File/OR_Consultation_Report_Sept_2011.pdf
